# Supplementary material for: How does local government use the planning system to regulate hot food takeaway outlets? A census of current practice in England using document review
Source: Health Place. 2019 May;57:171–8. doi: 10.1016/j.healthplace.2019.03.010 (PMC6686733; doi:10.1016/j.healthplace.2019.03.010)
Supplement: Multimedia component 1 [file mmc1.xml]

<?xml version="1.0" encoding="UTF-8" standalone="no"?><data:data><datasets><author>matthew.keeble@mrc-epid.cam.ac.uk</author><type>0</type><dataset><value>1</value><reason>Data will be made available on request</reason><comments/></dataset></datasets></data:data>
